# Supplementary material for: Biochemical reconstitution of heat-induced mutational processes
Source: PLoS One. 2024 Sep 17;19(9):e0310601. doi: 10.1371/journal.pone.0310601 (PMC11407675; doi:10.1371/journal.pone.0310601)
Supplement: S2 Table — (XLSX) [file pone.0310601.s006.xlsx]

## Sheet: S2 Table
S2 Table. Numbers of templates that have G>A mutations. Data were extracted from the original dataset that were used for Fig 2B (panel A) and for Fig 2C (panel B). Column (b) shows total qualified reads on each template. Column (d) shows total G>A mutations observed on each template. Column (e) = 100*d/b. Column (g) = 100*f/b. Column (j) = 100*i/b. Column (h) =100*(d/b)^2*(c-1)/c Column (k) =100*…
	A. +Heat, +5MeC, no-UDG (shown in Fig. 2B, top-right), yPol d. Data from 23G_BC43
	Template	Read #	# of C per template	# of total G>A, observed	% of templates with G>A, observed	# of templates with double G>A, observed	% of templates with double G>A, observed	% of templates with double G>A, predicted	# of templates with triple G>A, observed	% of templates with triple G>A, observed	% of templates with triple G>A, predicted
	A	33403	10	2552	7.64003	106	0.317337	0.525331	4	0.011975	0.0321084
	B	36872	12	3447	9.34856	192	0.52072	0.801126	4	0.0108483	0.0624114
	C	39061	13	4224	10.8139	285	0.729628	1.07944	14	0.0358414	0.0987709
	D	25831	15	3134	12.1327	203	0.785877	1.37389	6	0.0232279	0.144465
	E	17920	14	2089	11.6574	82	0.457589	1.26187	2	0.0111607	0.126087
	F	25812	13	2103	8.14737	58	0.224702	0.612736	1	0.00387417	0.0422416
	G	17985	13	2058	11.4429	132	0.733945	1.20867	5	0.0278009	0.117029
	(a)	(b)	(c)	(d)	(e)	(f)	(g)	(h)	(i)	(j)	(k)
	B. +Heat, no-5MeC, no-UDG (shown in Fig. 2B, top-left), yPol d. Data from 23H_BC17
	Template	Read #	# of C per template	# of total G>A, observed	% of templates with G>A, observed	# of templates with double G>A, observed	% of templates with double G>A, observed	% of templates with double G>A, predicted	# of templates with triple G>A, observed	% of templates with triple G>A, observed	% of templates with triple G>A, predicted
	A	40359	10	2578	6.38767	71	0.175921	0.367221	5	0.0123888	0.0187655
	B	53076	12	4236	7.98101	173	0.325948	0.583885	4	0.00753636	0.0388332
	C	55554	13	5375	9.67527	239	0.430212	0.8641	5	0.00900025	0.0707419
	D	43582	15	4890	11.2202	247	0.566748	1.17501	10	0.0229453	0.11426
	E	21065	14	2316	10.9945	122	0.57916	1.12246	3	0.0142416	0.105779
	F	24770	13	1716	6.92774	50	0.201857	0.443017	0	0	0.0259693
	G	25151	13	2481	9.86442	114	0.453262	0.898216	0	0	0.0749725
	(a)	(b)	(c)	(d)	(e)	(f)	(g)	(h)	(i)	(j)	(k)
