# Supplementary material for: Biochemical reconstitution of heat-induced mutational processes
Source: PLoS One. 2024 Sep 17;19(9):e0310601. doi: 10.1371/journal.pone.0310601 (PMC11407675; doi:10.1371/journal.pone.0310601)
Supplement: S3 Table — (XLSX) [file pone.0310601.s007.xlsx]

## Sheet: Fig1C_Top
%A	%C	%G	%T
0.011064	0.006322	0.014225	0
0.017387	0	0.014225	0.042676
0.05216	0	0	0.004742
0	0	0.011064	0
0.012645	0.020548	0.004742	0
0	0.001581	0.023709	0
0.039515	0	0	0.012645
0	0	0.009484	0.003161
0.039515	0.003161	0	0.007903
0.022128	0	0.006322	0.034773
0.007903	0.001581	0.001581	0
0.001581	0	0.001581	0.031612
0.003161	0.009484	0.004742	0
0.009484	0	0.014225	0.037934
0.004742	0.031612	0.006322	0
0	0.001581	0.009484	0
0.05374	0	0	0.012645
0.020548	0	0.006322	0.045837
0	0.003161	0.006322	0.001581
0.007903	0	0.001581	0
0.009484	0	0.011064	0.030031
0.003161	0.011064	0.004742	0
0	0.007903	0.004742	0
0.004742	0.014225	0.001581	0
0.023709	0	0.009484	0.05374
0.003161	0.02529	0.009484	0
0	0.001581	0.006322	0
0.072708	0.004742	0	0.023709
0	0.001581	0.004742	0.007903
0.05374	0.001581	0	0.006322
0.003161	0.015806	0.001581	0
0.017387	0	0.015806	0.030031
0.004742	0.018967	0.001581	0
0.056902	0.001581	0	0.011064
0	0	0.006322	0.001581
0.007903	0.001581	0	0
0.015806	0	0.011064	0.047418
0	0.001581	0.023709	0.015806
0.022128	0	0.011064	0.042676
0.060063	0	0	0.017387
0.004742	0.015806	0.007903	0
0.060063	0	0.007903	0.041096
0.067966	0.001581	0	0.015806
0	0.001581	0.011064	0
0.003161	0.017387	0.011064	0
0	0.001581	0.006322	0
0.004742	0.006322	0.003161	0
0.015806	0	0.006322	0.023709
0.009484	0.009484	0	0
0	0	0.011064	0
0.045837	0	0	0.009484
0	0.003161	0	0
0	0	0	0

## Sheet: Fig1C_Middle
%A	%C	%G	%T
0.007603	0.038017	0	0
0.007603	0	0.015207	0.038017
1.05687	0	0	0.007603
0	0	0	0
0	0.030414	0.02281	0
0	0.007603	0.02281	0
0.828771	0	0	0.015207
0	0	0.007603	0
0.790754	0	0	0.015207
0	0	0	0.015207
0.02281	0.007603	0	0
0.007603	0	0	0.030414
0	0.02281	0.007603	0
0.007603	0	0	0.02281
0.015207	0.015207	0	0
0	0	0.015207	0
0.722324	0	0	0.02281
0.007603	0	0.015207	0.076034
0	0	0.015207	0
0	0.038017	0	0
0.007603	0	0.02281	0.106448
0	0.053224	0	0
0	0.007603	0.007603	0
0	0.015207	0	0
0.030414	0	0.015207	0.076034
0	0.030414	0.015207	0
0	0.007603	0.015207	0
0.942822	0.007603	0	0.007603
0	0	0	0
0.828771	0	0	0.015207
0.007603	0.02281	0.007603	0
0.015207	0	0.007603	0.02281
0	0.038017	0	0
1.04927	0	0	0
0	0	0.007603	0
0.007603	0	0	0
0	0	0	0.04562
0	0	0.007603	0
0.02281	0	0	0.038017
0.988443	0	0	0.007603
0.007603	0.007603	0	0
0.030414	0	0	0.038017
0.965633	0	0	0.015207
0	0	0.02281	0
0	0.068431	0	0
0	0	0	0.007603
0	0.030414	0	0
0	0	0.02281	0.038017
0	0.038017	0	0
0	0	0	0
0.821168	0	0	0
0	0.007603	0	0
0	0	0	0

## Sheet: Fig1C_Bottom
%A	%C	%G	%T
0.008508	0.027227	0.005105	0
0.01021	0	0.006807	0.068068
0.042542	0	0	0.015315
0	0	0.003403	0
0.001702	0.025525	0	0
0	0	0.005105	0.001702
0.028929	0.001702	0	0.011912
0	0	0.006807	0
0.032332	0	0	0.011912
0.011912	0	0.003403	0.032332
0.006807	0.011912	0.001702	0
0.003403	0	0.003403	0.028929
0.003403	0.008508	0.001702	0
0.001702	0	0.017017	0.039139
0.001702	0.027227	0.006807	0
0	0.001702	0.005105	0
0.034034	0.003403	0	0.01021
0.015315	0	0.013614	0.047647
0	0.005105	0.003403	0.001702
0.005105	0.02042	0.001702	0
0.017017	0	0.006807	0.040841
0.005105	0.02042	0.001702	0
0	0.011912	0.006807	0.001702
0.01021	0.027227	0	0
0.02042	0	0.022122	0.037437
0.003403	0.02042	0.003403	0
0	0.003403	0.008508	0
0.025525	0.005105	0	0.008508
0	0	0.005105	0.001702
0.032332	0	0	0.001702
0.003403	0.023824	0.006807	0
0.006807	0	0.001702	0.025525
0.001702	0.011912	0	0
0.044244	0	0	0.005105
0	0	0.003403	0.001702
0.013614	0.02042	0.001702	0
0.018719	0	0.008508	0.03063
0	0.001702	0.01021	0.006807
0.022122	0	0.006807	0.035736
0.03063	0	0	0.008508
0.005105	0.03063	0.001702	0
0.027227	0	0.011912	0.044244
0.03063	0	0	0.006807
0	0.006807	0.001702	0
0.005105	0.027227	0.006807	0
0	0	0.005105	0.003403
0.006807	0.02042	0.001702	0
0.018719	0	0.001702	0.035736
0.005105	0.023824	0	0
0	0	0	0
0.023824	0.003403	0	0.008508
0	0.02042	0	0
0	0	0	0

## Sheet: Fig1D
A>C	A>G	A>T	C>A	C>G	C>T	G>A	G>C	G>T	T>A	T>C	T>G
0	-0.01106	0	-0.00978	0.000981	-0.00466	1.00471	0	0.002862	-0.01264	0.009866	0.018068
0.006023	-0.0009	0	-0.02213	-0.00632	-0.01957	0.789256	0	0.002562	0.014907	0.006023	-0.00158
0	-0.00188	-0.00316	0.006023	-0.00158	-0.0012	0.751239	-0.00316	0.007304	-0.00316	0.013327	0.002862
-0.00158	0.005723	0	-0.00188	-0.01423	-0.01512	0.668583	0	0.010165	0.010465	-0.01641	-0.00632
-0.00316	0.008884	-0.00158	-0.01294	0.008884	0.030197	0.870115	0.002862	-0.01611	-0.0079	0.038017	-0.00158
-0.0003	0.002862	0	-0.00188	0.011746	0.076416	0.775031	-0.00158	0.008884	-0.00316	0.04216	-0.00474
0.006023	0.008884	0	0.006705	0.005723	0.022294	0.992368	-0.00158	-0.01106	-0.00474	0.000981	-0.00158
-0.00158	-0.00474	-0.0079	-0.00218	-0.0082	-0.00722	0.92838	0	-0.00978	-0.00316	0.005124	0.005723
0	0.001281	-0.00158	-0.01581	-0.01106	-0.0018	0.897667	-0.00158	-0.0006	0.004442	0.007004	0.006023
-0.00158	-0.01611	-0.01581	0.000682	-0.01106	-0.00466	0.77533	0	-0.00948	-0.00474	0.01905	-0.00158
-0.00158	0.011746	0	-0.02965	-0.0079	-0.00308	0.840577	-0.00257	-0.00108	-0.0003	-0.00158	0
-0.00158	-0.00632	0.007603	-0.01581	0.016488	0.014308	0.805218	-0.00386	-0.01158	0.002862	-0.0082	-0.0079
0	-0.01106	0	0.00139	-0.00257	0.004378	0.819474	-0.00386	-0.00643	-0.00316	0.051044	-0.01106
-0.00257	0.005457	-0.00257	0.006951	-0.00643	0.015292	0.849479	0	0.00139	-0.00474	0.024091	-0.00316
-0.00257	-0.00108	-0.00515	-0.00772	0	0.009628	1.01191	0	0.003963	-0.00948	0.028533	0
0.013073	0.014878	0	0.022493	-0.00772	0.008445	0.747574	0	-0.00386	0.011786	0.000311	0.003963
0.000104	0.070717	-0.00129	0.00664	-0.00386	0.001598	0.96425	-0.00129	0.018426	-0.00386	0.04895	-0.00772
-0.00108	0.00664	-0.00129	-0.01158	0.003963	-0.01405	0.773616	-0.00515	0.001494	-0.00129	0.023572	-0.00515
-0.01158	-0.00772	-0.00129	-0.00118	0.0105	0.01992	0.92555	-0.00386	0.005354	-0.00257	0.017243	-0.00643
-0.00129	-0.00386	-0.00376	0.026457	0	0.005457	0.724312	-0.00129	0.00139	-0.00257	0.008134	0.00525
-0.00257	0.00278	-0.00257	0.01189	0.023572	-0.02048	0.861162	-0.00257	-0.00129	-0.00515	0.000104	-0.00257
0	0.004067	0.003963	-0.00108	-0.00129	0.005354	0.753031	-0.00129	-0.00772	0.01189	-0.01266	-0.00386
0	-0.00365	-0.00257	0.000104	-0.00129	-0.01394	0.750817	-0.00136	-0.00103	0	0.03042	-0.00643
-0.00257	-0.00386	-0.00643	0.018426	-0.00129	0.015853	0.997798	0	-0.00239	-0.00129	0.001701	-0.00129
-0.00129	-0.00118	-0.00386	-0.0007	0.001687	0.006747	0.803348	0.004402	-0.00136	0.00525	0.023883	-0.00129
0	0.026249	-0.01029	-0.0095	-0.00271	-0.00341	0.742055	0	0.004731	0.003963	-0.00612	-0.00515
0	-0.00407	0	0.000329	0.004402	0.013863	1.02663	0.004402	-0.01086	0	-0.00484	-0.00515
-0.00136	-0.00271	0.017277	0.006417	-0.00407	0.014891	0.68685	-0.00271	0.003703	-0.00129	0.042206	0
0	0.029124	-0.00271	0.013205	0.003044	0.004032	0.809765	-0.00136	0.011847	-0.00407	0.011518	0.007446
0	0.006088	-0.00136	0.002345	-0.00407	-0.00308	0.799316	0	-0.0051	0.010161	0.023695	-0.00136
-0.00136	-0.00239	0	0.004402	-0.00407	0.00506	0.696271	-0.00136	-0.00271	-0.00136	0.019622	-0.00543
-0.00136	-0.00271	-0.00407	-0.00917	0.003044	0.022337	1.07608	0	0.007446	0.000329	0.009462	0.006088
0	-0.00814	0	-0.01493	0	-0.00037	0.674921	-0.00136	0.000658	-0.00271	-0.00206	-0.00679
0	0.000329	0	-0.02036	-0.00136	-0.0051	0.699356	-0.00136	-0.00341	0.004402	0.008104	0.000329
0	0.001687	0	0.003373	-0.00917	-0.01699	0.785453	-0.00407	-0.00271	0.004402	0.040273	0
-0.00136	-0.01357	0	0.02098	0.001687	-0.01189	0.937133	0	0.008378	0.004731	-0.02888	-0.00271
0	0.003044	0	-0.00206	-0.0095	0.000618	0.707825	-0.0025	-0.00751	-0.00136	0.037558	-0.03258
-0.00543	0.004731	0	-0.00501	0.005874	0.072035	0.87425	0	-0.00751	0	0.002674	-0.00271
0.005759	-0.00271	0	0.027639	0	0.027639	1.09113	0	0.00337	0.008378	0.031009	0.005874
0	-0.01222	0.004402	0.00337	-0.00751	0.016757	0.926251	-0.0025	0.011748	0	0.039387	-0.01002
0	-0.0025	0	-0.00751	-0.00501	-0.02003	0.619034	-0.0025	0.00337	0.021765	0.0051	-0.01503
0	-0.02003	-0.0025	-0.01753	-0.0025	-0.03756	0.963999	0.008378	-0.00414	0	-0.00665	0
0.008378	-0.0025	0	0.011748	0	0.004235	0.759734	0	-0.00665	0.010883	0.05027	0.008378
-0.0025	-0.01503	0	-0.00665	-0.0025	-0.01252	1.04528	0	0.00337	-0.00501	0.015117	0.009244
0	-0.0025	0	-0.00414	-0.00751	-0.02254	0.664977	-0.01002	0.027639	0.008378	-0.00328	-0.0025
0.008378	0.052	0	-0.01002	0	-0.0158	0.827442	0.041891	-0.00751	-0.0025	-0.02003	-0.0025
-0.00915	0.001731	-0.00501	-0.00501	0.008378	-0.02081	0.962268	-0.01002	0.016757	0	0.015117	-0.00751
-0.01917	-0.00915	0	-0.01002	0.005874	0.005874	0.202218	-0.0025	-0.06338	-0.0025	0.0051	0
0	0	0	-0.00915	-0.01753	-0.0133	0.40803	-0.0025	-0.02668	-0.0025	-0.01666	-0.0025
-0.00255	-0.0051	0.012602	0.016757	0.005874	-0.01243	0.902755	0	0.000865	-0.0025	0.012613	0
-0.00255	0.035096	-0.00255	0.012602	0	-0.00048	0.727752	-0.0051	-0.0051	0	-0.04421	-0.00501
-0.0051	-0.01021	0	-0.01292	0.012602	-0.01084	0.823784	0	0	0.008378	-0.08833	0
0.014837	-0.00255	0	-0.01021	-0.0051	-0.00558	0.813734	0	0	0.012602	-0.00782	0
-0.00255	-0.00255	0	-0.01021	0.002394	-0.02313	0.956989	-0.00766	-0.00255	-0.0051	0.025046	-0.01787
-0.00255	-0.00255	0	-0.00255	0.004946	-0.02823	0.788371	-0.00255	0.007498	0.012602	0.012444	0
0	0	0.022494	0.01005	-0.00255	-0.01324	0.828413	0	-0.01021	0	0.004787	-0.00255
-0.0051	-0.01021	0.004946	-0.00766	0	-0.02042	0.606357	0.012602	-0.00255	-0.01531	-0.00255	0
-0.00255	-0.04865	0	0.004946	0.012602	-0.01037	1.005	-0.0051	0.022494	0.040201	0.027598	0.017548
-0.00271	-2.4161	-0.00255	0.004787	0.007498	-0.34486	0.654849	0	-0.01276	0	-0.01276	0.002394
-0.0051	-0.03078	-0.0051	-0.0051	0	0.022494	0.772265	0	0	0	-0.04355	-0.00255
-0.00016	0.007498	-0.00255	-0.01276	0.014996	0.022494	0.748011	0	0	0	-0.05615	0
0	-0.00288	0	-0.01513	0.011181	0.010112	0.814859	-0.0051	0	-0.10464	-0.00255	0
-0.02596	0.019477	0	0.021649	0	0.030301	-1.10247	-0.00766	0.007498	0.012602	0.012602	-0.0051
-0.02631	0.011181	0	0.005412	-0.00288	0.027417	0.999901	-0.04179	0.077691	-0.01276	-0.00016	-0.06396
0	-0.00577	0	0	-0.00288	-0.10561	0.962285	0.008296	0	-0.00577	0.027774	-0.01442
0	0.008296	-0.00288	0.013709	0.008296	-0.02738	0.73974	0	0	-0.32375	0	-0.01442
-0.00288	-0.00865	-0.01442	-0.00865	0.005412	-0.02631	0.583211	-0.00288	-0.01189	0	-0.00324	0.019477
0.061316	-0.04615	-0.01154	0.005412	-0.00612	-0.01154	0.480446	0	0.011181	-0.00288	0.023108	-0.00288
0.035714	0.019477	0	0.002528	-0.00288	-0.01043	0.51577	-0.00612	0	0	0.016593	0
-0.00288	-0.00937	-0.02055	-0.01656	-0.01154	-0.00324	0.95146	-0.00288	0.002528	0	-0.01944	-0.00288
-0.05769	-0.01478	0.008296	0.033542	-0.00288	-0.02596	0.968766	0	0.027774	0	-0.00865	0
0.011181	-0.26606	0	-0.01154	-0.00577	-1.1897	0.94822	0	-0.00577	-0.00288	0.063843	-0.02055
0.011181	-0.00288	-0.02631	0.005412	-0.01154	-0.00612	-0.44601	-0.07787	-0.01442	-0.00288	0.027417	0
0	0.031215	-0.0029	0	-0.01442	-0.01442	0.610628	0	0	0.008296	-0.02738	0
0	-0.0058	0	-0.0116	-0.0029	-0.02289	0.796067	-0.00288	0	-0.08941	0.019121	0.008296
0	0	0.009342	-0.0058	-0.0087	0.052965	0.540659	-0.01154	0	0.011181	0.005056	0
-0.0029	-0.0116	0.035771	0	0	-0.02257	0.560493	-0.00288	0.011181	0	0.020627	-0.0087
-0.03181	0.003008	0	-0.02031	0.00881	-0.05459	0.955029	-0.02268	-0.0087	0	0.062945	0
-0.00226	0.011711	0	-0.0058	0.005909	0.08541	0.46045	-0.0029	-0.0029	0	0.00322	0
-0.0058	-0.0029	0	-0.0116	-0.05201	-0.03449	0.916782	-0.0029	0.005909	-0.03181	-0.27514	-0.01451
-0.0116	-0.11573	-0.0029	-0.01451	-0.0029	0.000425	0.937197	0	0	-0.05211	0	-0.0029
0	-0.00269	-0.0029	-0.0029	-0.0058	-0.0116	0.739174	0	-0.0087	0.011711	-0.0086	-0.0029
0.066484	-0.0058	0	0.01762	-0.0029	-0.01139	0.729513	-0.0029	-0.01741	0	0.003114	-0.01451
0	-3.18239	0.011711	-0.04277	-0.01451	0.020627	0.556826	0	-0.0057	-0.0029	0.046844	0
			-0.06061	-0.0029	-0.0115	0.864349	0	0	0	0.03814	0
			-0.026	-0.17966	0.011924	0.762277	0	-0.0029	-0.03181	0.014718	-0.0058
			-0.0029	-0.0029	-0.0115	0.802787	-0.0087	-0.18213	-0.0029	0.023422	0
			-2.61751	-0.0058	0.003008	0.907973	0.017726	0.00322	0	-0.00269	-0.04879
						1.01968	0	0
						0.626909	0	0

## Sheet: Fig1E
A>C	A>G	A>T	C>A	C>G	C>T	G>A	G>C	G>T	T>A	T>C	T>G
0	-0.00766	0	-0.00718	-0.00742	0.025391	-0.00962	0	0.010573	-0.01094	0.004978	-0.00474
-0.00158	-0.0186	0.001702	-0.01022	-0.00292	-0.00244	-0.01059	0.001702	-0.00073	-0.0011	0.010331	0.000121
0	-0.00268	-0.00316	0.001823	0.001823	-0.00268	-0.00718	-0.00316	0.004009	0.000242	-0.00098	-0.00304
0.000121	-0.00438	0	-0.00778	0.002792	0.001204	-0.01971	0.003403	-0.00243	-0.00304	-0.00438	0.000484
0.001944	-0.00292	0.000121	-0.00523	0.007291	0.00181	-0.04718	0.000363	-0.0152	-0.0028	0.02042	0.000121
0.004009	0.002065	0.001702	0.007533	-0.00426	0.010809	-0.02141	-0.00158	-0.00462	0.001944	0.009356	-0.00304
0.001823	0.002186	0	-0.00329	0.012638	-0.0163	-0.01266	-0.00158	-0.00596	0.005468	0.013002	-0.00158
-0.00158	0.000363	-0.0062	-0.01058	-0.0141	-0.00451	-0.02943	0	-0.00888	0.000242	-0.00487	-0.00608
0	-0.00292	0.000121	0.002913	-0.00256	-0.01679	-0.03734	-0.00158	-0.009	0.000242	0.008018	0.005226
0.000121	-0.0135	-0.009	-6.4e-06	-0.00426	-0.00694	-0.02201	0.003403	-0.00098	-0.00304	-0.00706	-0.00158
0.005226	-0.00936	0	-0.03284	0.004009	0.003148	-0.05911	-0.00257	-0.00318	0.005711	0.01884	0.001702
-0.00158	-0.00122	0.003403	0.002913	-0.00462	0.012027	-0.05388	0.000254	-0.00198	0.000363	0.014824	-0.0062
0	-0.01106	0	0.003081	-0.00257	-0.00088	-0.04205	-0.00249	-0.00095	0.001944	0.00984	-0.00426
-0.00257	-0.0073	-0.00257	0.000323	-0.00643	-0.00039	-0.05053	0	0.00171	0.002065	0.014098	-0.00146
-0.00257	-0.01141	-0.00515	0.010107	0.004114	0.000578	-0.06426	0	0.000169	-0.00438	0.01434	0
0.002743	-0.01854	0	0.006587	-0.00361	0.006571	-0.0489	0	-0.00249	-0.00129	0.005385	0.004283
-0.00095	0.016964	-0.00129	0.00728	0.000254	0.008043	-0.03518	-0.00129	0.000508	-0.00249	-0.0086	-0.00635
0.032471	0.000424	-0.00129	-0.00609	0.000169	0.006841	-0.04659	-0.00515	-0.01021	8.47e-05	0.01114	-0.0024
-0.00747	-0.00772	8.47e-05	-0.00086	0.008397	-0.00421	-0.04128	-0.00386	-0.00361	-0.00257	0.016101	-0.00506
-0.00129	-0.00112	-0.00892	-0.00833	0.001371	0.006417	-0.05603	-0.00129	-0.00377	-0.00257	0.012156	-0.00129
-0.00257	-0.00755	0.001541	-0.00086	0.000169	-0.00919	-0.04813	-0.00257	0.00557	-0.00515	0.005909	0.001541
0.002743	-0.00626	-0.00257	-0.00867	-0.00129	0.010107	-0.06031	8.47e-05	-0.00498	-0.00635	-0.00105	0.000254
0	-0.00438	-0.00257	-0.00506	-0.00129	-0.01193	-0.11278	0.001147	-0.00303	0.001371	0.013782	-0.00643
-0.0012	0.012596	-0.00506	0.005993	0.001456	0.006163	-0.10568	0	-0.00188	-0.00129	0.002981	8.47e-05
0.001456	-0.00361	-0.00386	0.00281	-0.00032	0.004999	-0.10558	0.002399	-0.00011	-0.00129	-0.00679	-0.00129
0	0.000424	-0.01029	-0.00449	0.001042	-0.00116	-0.08699	0.001252	-0.00428	-0.0012	-0.00242	-0.00515
0	-0.00032	0.001252	-0.00167	0.002399	0.005104	-0.07509	-0.00136	-0.00585	0	0.024922	-0.00377
-0.00011	0.002294	0.002505	-0.00209	0.004693	0.001873	-0.0776	-0.00146	-0.01232	0.009684	0.01798	0
0	0.00584	-0.00271	0.002189	0.004799	0.001032	-0.10517	-0.00136	-0.00293	-0.00407	0.018784	-0.00032
0	0.000831	-0.00011	-0.00241	0.000937	-0.00659	-0.06904	0.001252	-0.00961	0.001147	0.002915	-0.00136
0.004904	-0.00814	0	0.004904	-0.00282	0.004062	-0.11425	0.001147	0.003546	0.001147	0.017627	-0.00042
-0.00011	-0.00146	-0.00157	9.5e-05	0.001042	0.005314	-0.06696	0	0.000937	-0.00293	0.012723	-0.00418
0.001252	-0.00439	0	-0.00867	0.002505	-0.00638	-0.1058	-0.00136	-0.00585	0.001042	0.013975	-0.00554
0	-0.00418	0	-0.01661	-0.00136	-0.00209	-0.10015	-0.00136	-0.01118	-0.00011	0.006356	-0.00167
0	0.002189	0	-0.00564	-0.00867	-0.00597	-0.06538	-0.00407	-0.00146	0.001147	0.003221	0.002505
-0.00136	-0.00982	0.001252	-0.00105	-0.00282	-0.01389	-0.12312	0	-0.0006	-0.00554	-0.0186	0.001042
0	-0.00271	0.001252	-0.00606	-0.0095	-0.00138	-0.14376	-0.0025	0.001999	-0.00136	0.019289	-0.02632
-0.00293	-0.00303	0	0.014014	-0.00311	-0.00361	-0.07474	0	9.62e-05	0.002505	0.020962	-0.00146
0	0.002294	0.001252	0.01021	0	-0.00311	-0.1087	0	-0.00751	-0.0006	0.010306	-0.00501
0	-0.0047	-0.00136	9.62e-05	-0.00561	0.015917	-0.11551	-0.0025	-0.00621	0	0.009704	-0.00621
0.001902	0.008909	0	-0.00181	-0.00311	-0.00101	-0.11421	-0.0025	-0.00751	0	0.004792	-0.00742
0	-0.01433	-0.0025	-0.00421	-0.0006	-0.01854	-0.15257	-0.0006	-0.01312	0.003805	0.020516	0
-0.0006	0.005105	0	0.001397	0.003805	-0.00612	-0.14436	0	0.005297	0	0.011606	-0.0006
-0.0025	-0.01312	0	-0.01373	-0.0025	0.000794	-0.17251	0	0.001999	-0.00311	0.005297	-0.00681
0.001902	0.005105	0	-0.00742	-0.00751	-0.00352	-0.09437	-0.00241	0.002601	0.0013	-0.00602	-0.0025
-0.0006	0.008692	0	-0.00051	0	-0.02805	-0.09789	-0.00301	-0.00371	-0.0025	-0.00672	0.005105
-0.02003	-0.00482	-0.00501	0.012112	-0.0006	-0.01023	-0.13444	-0.01002	0.01021	0	0.011004	-0.00751
-0.02625	-0.00291	0.001902	-0.00431	-0.00501	0.014014	-0.15257	-0.0025	0.015675	-0.0025	0.008596	0.001902
0	0.002593	0	-0.01623	0.001493	-0.02365	-0.10239	0.0013	-0.02425	-0.0025	0.004792	0.0013
-0.00255	-0.00251	0	-0.0012	-0.00501	-0.02986	-0.09358	0.001902	-0.00811	-0.0006	0.014207	0
4.07e-05	-0.01272	-0.00255	0	0.002593	0.003203	-0.03285	-0.00251	-0.0051	0.001902	-0.01705	-0.00501
-0.0051	-0.01021	0	-0.01515	0.007779	-0.0068	0.003122	0	0.002593	0.007007	0.01134	0
-0.01519	0.005226	0	-0.00243	-0.00251	-0.0019	-0.01507	0.002593	0	0.002593	0.010697	0
4.07e-05	0.002634	0	0.000163	-0.01021	-0.00202	-0.04565	-0.00506	4.07e-05	-0.0051	-0.00498	-0.01009
-0.00255	0.002634	0	0.020784	-0.00247	-0.02528	-0.02264	-0.00255	-0.0051	0	0.018354	0
0	0.005186	-0.00753	0.013005	4.07e-05	-0.01215	-0.03784	0.002593	-0.00762	0	-0.00745	-0.00255
-0.0051	0.010534	0.023458	-0.00506	0.002593	0.008104	-0.06085	0	-0.00255	0.000244	4.07e-05	0
-0.00255	-0.03792	0	-0.00766	0	0.010738	-0.04063	-0.0051	-0.01013	-0.00502	0.002756	-0.00247
-0.01531	-1.62846	-0.00255	-0.00227	-0.00251	-0.3234	-0.02273	0.005186	-0.01276	0	0.018354	0.000163
-0.00251	-0.02783	-0.00251	-0.0051	0	0.002837	-0.07583	0	0	0.002593	-0.01207	0.013005
0.000203	-0.00251	-0.00255	0.000203	-0.00243	0.008023	-0.0252	0	0	0.002593	-0.01985	0
0	0.001736	0	-0.01901	0	-0.02075	-0.06773	-0.00251	0	-0.09945	0.013005	0.007779
-0.02596	-0.00057	0	-0.01383	0.00231	0.010989	-1.1124	0.002715	-0.0051	0.002593	0.012964	-0.0051
-0.0375	0.00231	0	-0.00115	0.001736	0.008105	-0.04574	-0.03443	0.039463	-0.01276	0.000203	-0.07138
0	-0.00346	0.00231	0.00231	-0.00288	-0.12225	-0.05479	-0.00057	0	-0.00346	0.021952	-0.01211
0	0.008666	-0.00057	-0.00172	-0.00288	-0.02591	-0.01556	0	0	-0.32532	0.01386	-0.01442
-0.00057	-0.00403	-0.01442	0.009828	-0.00115	-0.01208	-0.01556	-0.00057	-0.00459	0	-0.00056	-0.00288
-0.00346	-0.04153	-0.0023	0.015022	-0.01038	0.009253	-0.06861	0	0	-0.00288	-0.02245	-0.00288
-0.00402	0.013286	0	-0.00634	-0.00288	-0.03169	-0.0294	-0.00807	0	0	0.003472	0
-0.00288	-0.02249	-0.02018	-0.06516	-0.00923	0.004059	-0.03632	0.004046	-0.00403	0	-0.03571	0.001736
-0.05769	-0.00517	0.013286	0.00231	-0.00057	-0.00979	-0.02595	0	0.019642	0.00231	0.007518	0
0	-0.2607	0	-0.01154	-0.00577	-1.21068	-0.02533	0	-0.00115	-0.00288	0.006369	-0.01325
0	-0.00057	-0.01439	-0.00577	-0.01154	0.001175	-1.1795	-0.07094	-0.0098	-0.00288	0.005795	0.00231
0	-0.25831	-0.0029	0.00462	-0.01211	-0.00287	-0.02824	0	0	-0.00288	0.017986	0
0	0.001632	0	-0.00417	-0.0029	-0.01837	-0.14588	-0.00288	0	-0.08479	0.015609	0.006356
0	0.002478	-0.03862	-0.00332	-0.0087	0.008161	-0.03575	0.002323	0	0.00462	0.033516	0
-0.0029	-0.00913	-0.01511	0.009913	0	-0.02345	-0.03171	-0.00057	0.00231	0	0.010276	-0.0087
-0.02865	-0.00623	0	-0.01287	0.011968	-0.07597	-0.04648	-0.0738	-0.0087	0	-0.04061	0
-0.0304	0.002478	0.002478	0.00411	-0.00332	-0.0006	-0.34669	-0.0029	-0.0029	0	-0.01457	0.007435
-0.0058	-0.0029	0.002478	0.015655	-0.06304	-0.01511	-0.01626	-0.0029	0.006589	-0.02121	-0.5671	-0.00955
-0.00913	-0.10873	0.004533	0.00532	-0.00042	-0.01916	-0.01251	0	0.002478	-0.05143	0.012391	-0.0029
0	0.008584	-0.0029	-0.00042	-0.0058	-0.00169	-0.07156	0	-0.0087	0	-0.0104	-0.0029
0.031442	0.001632	0	0.021458	-0.00042	-0.01003	-0.0353	0.002055	-0.01493	0	-0.00792	-0.00707
0	-3.1701	0	-0.06527	-0.00707	0.002842	-0.27845	0.002478	-0.00254	-0.0029	0.032216	0.014869
			-0.05361	-0.00042	-0.00834	-0.02792	0	0	0	0.003687	0
			-0.03028	-0.18821	0.004051	-0.06896	0	-0.0029	-0.03608	0.006166	-0.00332
			-0.0029	-0.0029	-0.00834	-0.02665	-0.00623	-0.21771	-0.0029	0.007435	0
			-2.63297	-0.0058	0.003687	-0.02575	-0.00749	0.002782	0	0.003628	-0.07265
						0.23031	0.004956	0
						-0.02327	0	0

## Sheet: Fig1F
A>C	A>G	A>T	C>A	C>G	C>T	G>A	G>C	G>T	T>A	T>C	T>G
0	-0.01106	0	-0.005	-0.01423	-0.0241	0.077863	0	0.007641	-0.00645	-0.00197	0.00145
-0.00158	-0.01752	0	0.002638	-0.00632	0.033334	0.071933	0	-0.01264	-0.0079	0.010803	0.010803
0	-0.00329	0.00303	0.010803	0.004611	-0.00685	0.047167	0.00303	-0.00171	0.00303	-0.00329	-0.00474
-0.00158	0.009091	0	-0.00948	-0.01423	0.01779	0.051516	0	-0.01264	0.007641	-0.00065	-0.00013
-0.00316	0.006061	-0.00158	-0.01436	0.006061	-0.00869	-0.01698	-0.00474	-0.01133	-0.00171	0	0.010803
-0.00171	-0.00474	0	-0.00948	-0.00487	0.025693	0.039133	-0.00158	-0.00013	-0.00316	0.001319	0.00145
-0.00158	-0.00632	0	0.007249	0.0029	-0.02897	-0.00118	-0.00158	-0.00487	-0.00474	0.035307	-0.00158
-0.00158	0.007641	-0.0079	0.00738	0.002769	0.038076	0.020427	0.006192	-0.01739	0.009222	-0.00671	-0.00329
0	-0.00632	0.004611	-0.00342	-0.01106	-0.01646	0.006333	-0.00158	-0.00342	-0.00316	-0.00961	-0.00158
-0.00158	-0.01752	-0.01581	-0.00975	-0.00487	0.019239	0.115143	0	-0.00329	-0.00474	0.005799	-0.00158
0.004611	-0.01106	0	-0.02911	0.00448	0.002245	0.026392	-0.00257	0.015693	-0.0079	-0.00158	0
-0.00158	-0.00013	0.006192	-0.00961	-0.00632	-0.00513	0.072035	-0.00386	-0.00561	-0.00474	-0.00342	-0.0079
0	-0.01106	0.006192	0.000823	-0.00257	-0.0104	0.032001	-0.00386	-0.00046	-0.00316	0.019763	-0.01106
-0.00257	-0.01415	0.009365	-0.00782	-0.00643	0.015021	0.006016	0	-0.00515	0.007641	-0.00013	-0.00316
-0.00257	-0.00818	0.000823	0.022126	0.005969	0.03607	-0.0086	0	0.003396	-0.00329	0.015283	0
0.005969	0.010907	0	-0.00479	-0.00772	0.004474	0.061847	0	0.002109	0.004683	-0.01333	-0.00257
-0.00643	0.034064	-0.00129	0.011475	0.002109	-0.0001	0.034679	0.004683	0.004219	-0.00386	0.01173	-0.00772
-0.00221	-0.00643	-0.00129	-0.00561	0.015334	-0.00268	0.008589	-0.00515	0.024236	-0.00129	-0.00257	-0.00515
0.000359	-0.00772	-0.00129	-0.00772	0.003396	-0.00139	0.098021	-0.00386	-0.00772	-0.00257	-0.0035	-0.00643
-0.00129	-0.00386	-0.01029	0.004578	0	0.009724	0.063029	-0.00129	-0.00515	0.009365	-0.01801	0.010652
0.003396	-0.01029	0.003396	-0.00175	0.003396	-0.01508	0.017131	-0.00257	0.004683	0.000823	-0.00643	0.009365
0.005969	-0.00901	0.015334	-0.01415	-0.00129	-0.00175	0.041726	-0.00129	-0.00772	-0.00772	-0.00185	-0.00386
0.005969	-0.00479	-0.00257	0.005505	-0.00129	-0.02105	0.010632	-0.00136	-0.00679	0	-0.00396	-0.00643
0.003396	0.008079	-0.00643	-0.00175	-0.00129	0.001646	0.038406	0	0.008769	-0.00129	-0.00654	-0.00129
-0.00129	-0.00772	-0.00386	0.004697	0.001566	0.000624	0.073591	-0.00136	0.009918	0.004683	-0.00993	-0.00129
0	-0.00643	-0.00432	0.001774	-0.00271	-0.00366	0.064614	0	-0.00115	-0.00257	-0.00185	0.000823
0	-0.00407	0	-0.00543	-0.00136	0.001982	0.033293	0.00428	-0.01086	0	0.023308	-0.00515
-0.00136	0.002923	0	-0.01086	0.001566	-0.00814	0.106586	-0.00271	-0.0023	0.004683	0.048471	0
0.005638	0.005846	-0.00271	0.001566	-0.00271	0.003547	0.017628	-0.00136	0.005846	-0.00407	0.011276	-0.00407
0	0.000208	-0.00136	0.018896	0.001566	-0.01472	0.047492	0	-0.00522	-0.00136	0.034244	-0.00136
-0.00136	0.003131	0	0.00428	-0.00407	0.02161	0.075572	0.00428	-0.00271	0.00428	0.024533	0.005846
0.00428	-0.00271	0.001566	-0.00929	0.002923	0.015973	0.030786	0	-0.00407	-0.00543	0.003339	0.000208
0	0.014407	0	0.001982	0	0.016181	0.009483	-0.00136	-0.01086	-0.00271	0.003339	-0.00115
0	0.000208	0	-0.02036	-0.00136	0.000416	0.028279	-0.00136	-0.01493	-0.00136	-0.01493	-0.00543
0	-0.00407	0.005638	0.003131	0.001982	-0.00032	0.079338	-0.00407	0.002923	-0.00136	-0.0118	0
-0.00136	-0.00794	0	-0.00794	0.001566	-0.00637	0.077113	0.01672	0.014215	-0.00115	-0.01233	-0.00271
0	-0.00271	0	0.003339	-0.0095	-0.01138	-0.02066	0.014215	0.000847	-0.00136	0.019312	-0.02694
-0.00543	-0.00115	0	0.020071	-0.00501	0.018413	0.095454	0	-0.00751	0	0.013466	0.008561
0	-0.00271	0	0.003351	0	-0.00501	0.123074	0.00836	-0.00751	-0.0025	-0.01252	-0.00501
0	0.010335	-0.00136	0.000847	0.000847	0.011711	0.077113	-0.0025	0.006702	0	0.001694	-0.01002
0.00836	0.005855	0	-0.00751	-0.00501	0.021764	-0.00899	-0.0025	-0.00751	0.00836	0.005892	-0.00667
0	-0.00331	-0.0025	-0.01753	-0.0025	-0.02085	0.049566	-0.0025	-0.01503	0	-0.01753	0.01672
0.005855	-0.0025	0	-0.00166	0	-0.00917	0.06043	0	0.007549	0	0.010053	-0.0025
0.005855	0.001694	0	-0.01753	-0.0025	0.004198	0.038738	0.00836	0.009207	-0.00501	-0.00917	-0.01252
0	0.005855	0	0.010053	-0.00751	0.002541	0.08459	-0.01002	-0.00501	-0.0025	-0.01668	-0.0025
0.005855	0.015098	0	-0.01002	0	-0.03756	0.036971	-0.01252	0.009207	0.014215	0.005045	-0.0025
-0.02003	-0.00331	-0.00501	-0.00501	-0.0025	0.007585	0.0696	-0.01002	0.003351	0	0.024269	-0.00751
-0.02169	-0.01167	0	-0.01002	-0.00501	0.020071	0.091365	0.005855	-0.01827	-0.0025	-0.00247	0
0	0.012012	0	-0.02003	-0.01753	0.006739	-0.03326	-0.0025	-0.03756	-0.0025	-0.01083	-0.0025
-0.00255	-0.0051	0	-0.00501	0.003351	-0.01164	0.080428	0	0.015062	-0.0025	-0.01167	0
-0.00255	-0.0033	-0.00255	0	0	-0.01426	0.030488	0.006908	-0.0051	0	-0.02166	-0.00501
-0.0051	0.001803	0.012012	-0.02552	0	0.010819	0.01487	0	0	0.005855	-0.02571	0
-0.02297	-0.00255	0	0.001803	0.01892	-0.03138	0.06547	0	0	0	0.015618	0.024024
-0.00255	0.00946	0	0.001803	-0.01021	0.036341	0.032291	-0.00766	-0.00255	-0.0051	-0.00075	0.006159
-0.00255	-0.00255	0	0.00946	-0.00766	-0.04084	0.028685	-0.00255	-0.0051	0	0.011263	0
0	0.024024	0.020723	-0.00255	-0.00255	-0.01501	0.029739	0	-0.01021	0	-0.02042	-0.00255
-0.0051	0.013815	-0.00766	-0.00766	0	0.027631	0.021334	0	-0.00255	-0.01531	-0.00255	0
-0.00255	-0.02522	0	-0.00766	0	0.03709	0.054512	0.006908	-0.0033	0.013815	0.013815	-0.00766
-0.0033	-2.39601	-0.00255	-0.00841	0.01892	-0.32202	0.069825	0	-0.01276	0	-0.00075	-0.01021
-0.0051	-0.03138	-0.0051	-0.0051	0	0.008711	-0.03842	0	0	0	-0.03212	-0.00255
-0.00075	-0.0051	-0.00255	-0.01276	-0.01021	0.032735	0.050157	0	0	0	-0.0081	0
0.009612	-0.00288	0	-0.02788	0	-0.00578	-0.07085	-0.0051	0	-0.10464	0.00946	0.012012
-0.00673	-0.00288	0	0.034596	0.009612	0.004802	-1.72628	0.004355	0.01892	0	0.024024	-0.0051
-0.01827	0	0.009612	-0.00577	-0.00288	0.001918	0.013372	-0.03332	0.036341	-0.01276	-0.00075	-0.06455
0	-0.00577	0	0	-0.00288	-0.14229	0.049002	-0.00288	0	-0.00577	0.023067	-0.01442
0	-0.00288	-0.00288	0.000959	-0.00288	0.004787	0.035555	0	0	-0.25961	0	-0.01442
-0.00288	0.010571	-0.01442	0.010571	0.013455	-0.00866	0.054778	-0.00288	-0.02307	0	-0.01442	0.016339
0.013455	-0.03654	-0.01154	-0.00577	-0.00769	0.007686	-0.01444	0	0	-0.00288	0.020167	-0.00288
-0.02019	0.045174	0	0.000959	-0.00288	-0.01828	0.014406	-0.00769	0	0	-0.00577	0
0.006727	-0.0125	-0.00289	-0.0452	-0.01154	-0.01442	0.060539	-0.00288	-0.00865	0	-0.07692	-0.00288
-0.05769	-0.00673	0.006727	0	-0.00288	-0.00673	0.058622	0	0.04229	0	-0.00865	0
0	-0.25959	0	-0.00193	-0.00577	-1.18931	0.036506	0	-0.00577	-0.00288	-0.00481	-0.0125
0	-0.00288	-0.0375	0.013455	-0.00193	-0.01731	-1.05859	-0.05865	-0.01442	-0.00288	0.040365	0.009612
0	-0.068	-0.0029	0	-0.01442	-0.01442	-0.00097	0.009612	0	-0.00288	-0.02405	0
0.011573	-0.0058	0	-0.0116	-0.0029	-0.01173	-0.026	-0.00288	0	-0.0798	-0.01442	0.006727
0	0	-0.02621	0.00577	-0.0087	0.06357	0.015365	-0.00193	0	0.009612	-0.01731	0
-0.0029	-0.0116	0.0461	0	0.011573	-0.04655	0.081688	-0.00288	0	0	-0.01451	-0.0087
-0.03194	-0.0087	0	0.002837	-0.0029	-0.00899	0.040329	-0.06966	-0.0087	0	0.071891	0.011573
0.020053	0	0.011573	0.00577	0.00577	0.002742	-0.27886	-0.0029	-0.0029	0	-0.00877	0
-0.0058	-0.0029	0	-0.0116	-0.04071	-0.00019	0.014346	-0.0029	-0.0058	-0.03194	-0.38745	-0.01451
-3.2e-05	-0.093	-0.0029	-0.00293	-0.0029	-0.02327	0.046195	0	0	-0.05225	0.011573	-0.0029
0	-0.00296	-0.0029	-0.0029	-0.0058	0.034686	0.011158	0	-0.0087	0.011573	-0.00874	-0.0029
0.02831	-0.0058	0.011573	0.00577	-0.0029	-0.02324	0.002742	0.008672	-0.00583	0	-0.00874	-0.01451
0	-3.23269	0	-0.0206	-0.01451	-0.01451	-0.13702	0	0.005739	-0.0029	0.023145	0
			-0.07259	-0.0029	0.011509	0.043198	0	0	0	0.002869	0
			-0.02614	-0.19151	-6.4e-05	-0.01189	0	-0.0029	-0.04352	-0.0087	-0.0058
			-0.0029	-0.0029	-6.4e-05	0.040329	0.002869	-0.20611	-0.0029	0.023145	0
			-2.64356	-0.0058	0.026015	0.063538	-0.00583	0.037524	0.011573	0.008608	-0.03791
						0.389455	0	0
						0.075111	0	0

## Sheet: Fig1G
A>C	A>G	A>T	C>A	C>G	C>T	G>A	G>C	G>T	T>A	T>C	T>G
0	-0.00723	0	-0.00781	-0.00848	0.010937	0.438017	0	0.002917	-0.01073	0.008173	-0.00283
-0.00158	-0.02179	0.001915	0.016167	-0.00441	-0.00222	0.552144	0	0.000758	-0.00216	0.006078	-0.00158
0	-0.00182	-0.00316	0.013737	0.000334	-0.00098	0.431515	-0.00125	0.011245	0.002583	9.02e-05	-0.00474
0.000334	-0.00374	0	0.007749	-0.00848	-0.00921	0.648975	0	-0.00499	0.001002	0.006683	-0.00249
-0.00316	-0.00249	0.000334	0.008173	-0.00249	-0.00371	0.670217	-0.00474	-0.01988	-0.00216	0.015318	0.000334
-0.0079	-0.00474	0	0.009664	0.002339	-0.00705	0.553237	-0.00158	-0.00441	0.006413	0.011913	-0.00091
-0.00158	-0.00441	0	-0.00073	0.007749	-0.02502	0.607518	-0.00158	-0.00149	-0.00283	-0.00274	-0.00158
-0.00158	0.002917	-0.00407	0.00559	-0.01198	0.000605	0.673288	0.001915	-0.00398	0.014072	-0.00997	-0.00182
0	-0.00058	-0.00158	0.012915	-0.00723	-0.00146	0.653897	-0.00158	-0.00815	0.006413	0.005256	-0.00158
0.000334	-0.01222	-0.00049	-0.00873	0.002339	0.012852	0.578373	0.00383	-0.00182	0.001002	-0.00173	-0.00158
0.000334	-0.00532	0	-0.01219	-0.00407	0.012517	0.564916	-0.00118	-0.00026	-0.00024	0.013737	0.00383
-0.00158	-0.00441	0	-0.0024	-0.00441	0.022245	0.635456	-0.00247	-0.00463	0.006747	-0.00815	-0.0079
0	-0.00723	0	0.008746	0.000205	-0.00469	0.698743	-0.00247	0.004681	0.002583	0.007505	-0.00532
-0.00257	-0.00304	-0.00257	0.00761	-0.00504	-0.02188	0.585911	0	0.000411	0.006747	0.001337	-0.00316
-0.00257	-0.01137	-0.00515	0.018675	0.013892	0.000972	0.602834	0	0.001594	9.02e-05	0.009664	0.001915
0	-0.02671	0	0.006891	-0.00216	-0.00397	0.579273	0.002778	-0.00108	0.001492	0.005707	-0.00118
-0.00643	-0.00216	-0.00129	0.015794	-0.00386	0.006994	0.658203	0.000103	-0.00355	0.003086	-0.0138	-0.00633
-0.0086	0.00607	-0.00129	0.003702	0.007151	-0.00114	0.664889	-0.00376	-0.00324	0.002881	0.007151	0.000411
-0.01158	-0.00355	-0.00129	0.020064	-0.00118	-0.00541	0.65938	-0.00386	0.007562	0.002984	0.023459	-0.00643
-0.00129	0.001697	-0.00196	0.009875	0	-0.00026	0.490311	0.001492	0.003189	0.005762	0.001437	0.000103
-0.00257	0.003599	-0.00257	0.014508	0.002984	-0.00618	0.461864	-0.00118	0.00427	0.004578	0.001902	0.001594
0	-0.00623	-0.00118	-0.00582	0.001492	0.000616	0.623467	0.000103	-0.00216	-0.00077	-0.00489	-0.00247
0	-0.00561	-0.00257	0.015794	0.000103	-0.01174	0.675278	4.11e-05	-0.00539	0.002778	-0.00103	-0.00227
-0.00257	0.004475	-0.00504	0.004783	0.001492	0.007767	0.666558	0.002797	0.000247	-0.00129	-0.00083	0.000103
-0.00129	-0.00355	-0.00386	-0.00243	-0.00407	-0.0079	0.570013	-0.00136	0.00144	0.000103	0.000356	0.001492
0.001389	-0.00365	-0.01029	0.000288	-0.00132	-0.00234	0.657713	0	-0.00539	-0.00118	-0.00489	-0.00376
0.001399	-0.00267	0	0.009955	0.005636	-0.00095	0.766557	4.11e-05	-0.00387	0.002778	0.017231	-0.00515
-0.00136	8.23e-05	0.001399	0.000329	-0.00407	0.004443	0.713411	-0.00271	-0.01078	0.007049	-0.00788	0
0	0.001563	-0.00271	0.03369	-0.00132	0.000576	0.726985	-0.00136	0.002962	0.000123	0.00979	-0.00267
0	0.000165	-0.00136	-0.00095	0.000123	-0.00498	0.570835	0	-0.00946	0.00144	0.012917	4.11e-05
-0.00136	-0.00535	0	0.019622	-0.00407	-0.00243	0.511724	-0.00136	0.002879	0.005636	-0.00374	0.001563
0.002838	0.001481	-0.00407	0.014439	0.007075	0.001769	0.692678	0.001399	0.004319	0.000165	0.02139	-0.00403
0	-0.00535	0	0.004648	0.004196	-0.00786	0.622337	-0.00136	-0.00387	8.23e-05	0.010202	-0.00539
0	-0.00263	0	-0.00917	-0.00136	0.000329	0.629988	4.11e-05	-0.01213	0.004237	0.000453	0.002962
0	0.004319	0.001399	-0.00115	-0.00934	-0.01032	0.799754	-0.00407	0.002879	0.009831	0.01049	0
-0.00136	-0.00798	0	0.012999	0.000123	-0.00226	0.58775	0	0.001842	-0.00539	0.008392	-0.00132
0	-0.00271	0	0.007404	-0.00531	-0.01296	0.556519	-0.00033	-0.00534	4.11e-05	0.014768	-0.02698
-0.00123	-0.00119	0	0.012376	-0.00284	0.000186	0.577175	0	-0.00099	0.001399	0.020198	-0.00271
0	8.23e-05	0	-0.00501	0.002173	0.003684	0.708927	0.002173	0.003353	-0.0025	0.020075	-0.00501
0	-0.00383	-0.00136	0.009872	-0.00534	0.010203	0.616	-0.00033	0.005194	0.008692	0.02409	-0.01002
0	0.004015	0	0.012045	-0.00284	-0.01352	0.470071	-0.0025	-0.00534	0.002173	-0.00582	-0.01285
0	-0.01352	-0.00033	-0.00232	-0.00033	-0.01149	0.636261	-0.00033	-0.01285	0.006519	0.004201	0.004346
-0.0025	0.001842	0	-0.00784	0	-0.00449	0.504033	0.002173	-0.01536	0.004346	0.000186	-0.0025
-0.0025	-0.01068	0	-0.01101	-0.00033	-0.01252	0.589156	0	-0.00099	0.001511	0.002028	0.000517
0.002173	-0.0025	0	0.015398	-0.00317	0.014404	0.685499	-0.00567	-0.00066	0.004015	0.009727	0.006188
-0.00033	-0.02202	0	0.020406	0.004346	-0.01583	0.643403	-0.00166	-0.00317	-0.00033	0.016908	-0.00033
-0.02003	-0.01352	-0.00501	0.016722	-0.00033	-0.00563	0.771471	-0.00784	-0.00066	0.010866	0.012893	-0.00534
-0.02788	-0.00265	0	0.005194	-0.00501	0.001511	0.697108	0.001842	-0.01561	-0.0025	0.009395	0
0	0.002547	0	-0.00482	-0.00015	-0.01333	0.648411	-0.00033	-0.02018	-0.00033	-0.00799	-0.0025
-0.00255	-0.00256	0	0.00803	0.001511	-0.019	0.601265	0	0.003021	-0.00033	0.006043	0.002173
-0.00255	-0.00767	-0.00255	0.01019	0.002547	0.010119	0.552696	-0.0051	-0.0051	0.004346	-0.0225	-0.00284
-0.0051	-0.00766	0	-0.00769	0.007642	-0.0103	0.539997	0	0.002547	0.006188	-0.01888	0
-0.01787	-0.00255	0	0.017813	-0.00256	-0.01027	0.708133	0.002547	0	0	0.002509	0.005095
-0.00255	-0.00255	0	0.017813	-0.00511	0.020313	0.641838	-0.00511	-0.00255	-0.0051	0.007619	-0.01532
-0.00255	0.017827	0	0.007638	-0.00256	-0.00262	0.66735	-4.7e-06	0.002538	0	0.005071	0
0	0.002547	-0.00767	0.017827	-0.00255	-0.02812	0.692782	0	-0.00511	0	-0.01278	0.002543
-0.0051	-0.00511	-0.00511	0.020365	0	0.017794	0.669817	0	-0.00255	-0.01531	0.010185	0.007642
-4.7e-06	0.033003	0	0.005081	0	-0.00514	0.646952	-0.0051	-0.00767	-0.00257	0.012718	-0.00766
-0.00258	-1.90552	-0.00255	-0.00768	-0.00256	-0.18156	0.76671	0	-0.01276	0.02038	0.005071	-0.01021
0.002538	-0.03065	-0.00256	-9.5e-06	0.002547	0.002519	0.636634	0.007642	0.002547	0	0.002443	0.002543
-0.01276	-0.00256	-4.7e-06	-0.01021	-0.00511	-0.01022	0.69282	0	0.002547	0	0.061034	0.002547
0.002889	0.008672	0.002889	-0.02016	0	-0.00572	0.718114	-0.0051	0	-0.08681	0.007638	0
-0.02018	0.011562	0	3.93e-05	0.002889	0.002914	-0.65098	0.007628	-0.00256	0.007642	0.017832	-0.0051
-0.03461	0.017335	0	0.005788	4.92e-06	0.008697	0.713176	-0.02569	-0.02045	-0.01276	0.007619	-0.00014
0	9.83e-06	0	0.002889	-0.00288	-0.07773	0.687736	0.002894	0	0.002899	0.017345	-0.01442
0.002889	4.92e-06	0.014451	0.020239	4.92e-06	-0.03455	0.811911	0	0	-0.27677	0.014446	-0.01442
4.92e-06	-0.00287	-0.01442	0.014461	0.005788	-0.01727	0.439208	0.005783	3.93e-05	0.002889	0.020249	0.002894
-0.00577	-0.0317	-0.00576	0.008677	-0.01153	-0.00865	0.343983	0	0	-0.00288	-0.03167	-0.00288
0.043372	0.005783	0	0.023128	-0.00288	-0.04322	0.312104	-0.00286	0	0	0.002899	0
4.92e-06	-0.02595	-0.00284	-0.06053	-0.00865	-0.00575	0.445026	-0.00288	-0.00576	0	-0.06341	0.002894
-0.04902	-0.0144	0.008672	0.005778	4.92e-06	-0.02307	0.421883	0	9.83e-06	0.005778	0.008682	0.002889
0	-0.23931	0	0.005798	-0.00577	-1.11007	0.627068	0	9.83e-06	4.92e-06	0.005803	-0.01728
0	0.008672	-0.02305	0.011567	-0.00865	-0.01153	-0.62759	-0.03743	-0.00575	0.002894	-0.00864	0.002889
0	-0.32167	-0.0029	0.014446	-0.01153	-0.00575	0.505689	0	0.002889	0.008672	-0.01432	0
0	-0.0007	0	0.003705	0.002202	0.000665	0.41638	-0.00288	0.005778	-0.08074	0.01447	0.008672
0	0	0.089624	0.006956	-0.0036	0.032229	0.427686	1.97e-05	0	0.002889	0.020254	0.002889
-0.0029	-0.0065	-0.04411	0.005103	0.002552	-0.01629	0.375666	-0.00288	0	0.002552	-0.00175	-0.00615
-0.03331	-0.0036	0	-0.0101	0.002202	-0.05701	0.788433	0.122901	-0.0087	0	0.01395	0
-0.05212	0.002552	0	0.014611	-0.0058	-0.00919	0.514991	-0.0029	-0.0029	0	-0.0115	0
-0.0058	0.002202	0	0.006257	-0.04736	-0.03901	0.770466	-0.00035	0.001853	-0.03586	-0.64202	-0.01451
-0.00905	-0.11769	-0.0029	0.000804	-0.00035	-0.00304	0.671999	0.010207	0.005103	-0.00769	0.007655	-0.00035
0	-0.00059	-0.0029	0.014961	-0.00325	0.024119	0.790707	0	-0.0087	0.007655	0.005209	-0.0029
-0.07829	-0.0007	0	0.001853	0.007306	-0.02461	0.766516	-0.0029	-0.00975	0.002552	-0.005	-0.0094
0.002552	-2.78712	0.005103	-0.07372	-0.0094	0.005908	0.428828	0	-0.00975	-0.0029	0.025517	0
			-0.04726	0.002202	-0.01045	0.654697	0	0.002552	0	0.004055	0.002552
			-0.02496	-0.1546	0.040583	0.662213	0	-0.0029	-0.02821	0.016813	0.001853
			0.007306	0.004754	-0.01811	0.734848	-0.0087	-0.15289	-0.0029	0.01531	0.017862
			-2.26125	-0.0058	-0.00105	0.740195	-0.0072	-0.0115	0.007655	0.017268	-0.06652
						0.626915	0.005103	0.028068
						0.6713	0.002552	0.002552

## Sheet: Fig1H
6.6	7.0	7.4	7.8	8.2
0.954129	0.878918	0.930107	0.707341	0.632815
0.91646	0.720774	0.754868	0.690568	0.637793
0.564258	0.715264	0.705425	0.578248	0.559838
0.801605	0.8553	0.730754	0.574719	0.612066
1.13484	0.836333	0.715083	0.64133	0.552204
1.15381	0.833263	0.763716	0.606811	0.591619
1.3519	0.780518	0.744074	0.689227	0.61146
0.971384	0.744301	0.773875	0.718158	0.631302
1.34084	0.956771	0.80223	0.750369	0.617009
1.11139	0.835657	0.722176	0.569251	0.559906
0.813663	0.682867	0.8216	0.561939	0.52757
0.859137	0.686727	0.745579	0.612639	0.544573
1.283	0.832556	0.652116	0.662941	0.565435
1.14121	0.849363	0.661301	0.611443	0.532898
1.14143	0.712248	0.606101	0.548277	0.559831
1.03331	0.741921	0.809215	0.669328	0.614974
1.09551	0.762506	0.667375	0.683525	0.582986
1.12298	0.722458	0.682513	0.635308	0.601186
1.04254	0.820977	0.739057	0.651362	0.541724
1.0374	0.759723	0.701958	0.520598	0.52849
0.979899	0.725031	0.722364	0.642139	0.526923
0.790283	0.814088	0.640627	0.542333	0.544206
0.884822	0.77793	0.719068	0.569547	0.509678
1.14501	0.932419	0.679682	0.548229	0.494823
1.05732	0.688761	0.671469	0.601875	0.551418
0.821566	0.769926	0.620443	0.605394	0.564041
1.31057	0.955496	0.724293	0.712083	0.600757
0.989996	0.832988	0.66687	0.621583	0.575043
1.08208	0.804634	0.641468	0.607104	0.567225
1.14757	0.783805	0.817283	0.636969	0.564709
1.04239	0.678054	0.663715	0.546721	0.513629
1.15995	0.765702	0.790319	0.661705	0.589755
0.788987	0.733123	0.583078	0.54466	0.507652
0.86685	0.643498	0.614691	0.482617	0.466373
1.18031	0.802961	0.652768	0.647878	0.529165
0.83171	0.645066	0.639277	0.587388	0.505297
0.725861	0.702913	0.454503	0.368193	0.436748
0.922311	0.643025	0.634768	0.573285	0.525021
0.677612	0.744157	0.703239	0.619576	0.485751
0.7484	0.737819	0.556181	0.528391	0.487172
0.523735	0.673479	0.522021	0.45378	0.374522
1.08186	0.537133	0.611729	0.553286	0.469384
0.778897	0.52727	0.479697	0.378799	0.342223
1.02655	0.794027	0.635622	0.574902	0.478087
0.753186	0.615787	0.545211	0.564225	0.48766
0.897268	0.642716	0.673036	0.607239	0.509737
0.879737	0.767407	0.730688	0.651983	0.49639
1.24848	0.765923	0.66317	0.572951	0.416403
0.985587	0.703377	0.682002	0.451644	0.502198
1.01836	0.658917	0.63557	0.571369	0.452831
0.809149	0.742841	0.613645	0.412994	0.448122
1.14329	0.67762	0.714777	0.539055	0.50212
1.06741	0.817194	0.754996	0.757295	0.617262
0.995019	0.90391	0.883246	0.65809	0.635441
0.897789	0.761614	0.82833	0.621284	0.594625
1.03168	0.918485	0.52555	0.769984	0.650666
1.28577	0.829557	0.790324	0.613111	0.590743
1.39738	0.82848	0.785836	0.650691	0.552812
1.25584	0.997942	0.650482	0.758442	0.564174
1.21083	0.69106	0.754593	0.709434	0.527358
0.973668	0.8447	0.691254	0.574714	0.568369
1.15119	0.619259	0.750319	0.517347	0.580026
0.0854154	-0.569171	-0.399514	-0.31473	-0.664766
0.882476	1.01178	0.807636	0.689605	0.606965
0.844046	0.896744	0.593299	0.517881	0.538024
1.10625	0.741657	0.645859	0.603611	0.603139
0.480364	0.522775	0.488803	0.395483	0.374359
0.52494	0.40248	0.406119	0.413894	0.375677
0.355029	0.482054	0.409956	0.391249	0.368541
1.02628	0.849912	0.627272	0.584188	0.534309
0.929788	0.823442	0.595217	0.692778	0.650753
1.52395	0.996005	0.751958	0.686611	0.516075
-0.265473	-0.384207	-0.461026	-0.63895	-0.586007
0.832902	0.695167	0.633041	0.520581	0.528639
0.654471	0.844325	0.577293	0.564122	0.439666
0.68777	0.633914	0.42374	0.386248	0.403738
0.611075	0.445573	0.396494	0.31457	0.387606
0.92873	0.827949	0.726265	0.626667	0.575927
0.90543	0.364401	0.404318	0.330363	0.259418
0.91359	0.623149	0.79245	0.722301	0.600208
1.66671	0.796355	0.709401	0.689157	0.553281
1.33797	0.723599	0.613744	0.522893	0.576311
0.937434	0.672151	0.582048	0.664664	0.588604
1.00244	0.632935	0.552765	0.456908	0.442487
0.884579	0.84522	0.692075	0.551006	0.561263
0.947406	0.819019	0.679142	0.762762	0.561455
0.822385	0.758685	0.716071	0.693623	0.552085
1.44822	0.807869	0.795351	0.637321	0.607083
1.07977	1.01951	1.23738	0.846377	0.937992
0.987388	0.816527	0.662819	0.582919	0.505756

## Sheet: Fig1I
Day	G>A, %
	Mean	SD	N
1	0.11172	0.223199	90
2	0.236731	0.232779	90
5.5	0.765537	0.285807	90
10	1.27464	0.338055	90

## Sheet: Fig1J
Temp, C	G>A%
40	0.002439	0.034193	0.075142	-0.0046	-0.00173	0.025427	0.063215	-0.01911	0.024852	-0.01308	-0.00658	0.035951	0.023619	0.020318	-0.02461	-0.00073	0.024153	0.031484	-0.00085	-0.00886	0.016871	-0.00056	0.090888	0.032719	0.049765	0.030394	0.011869	0.016576	-0.03797	0.056219	0.003457	0.017844	-0.01787	-0.03266	-0.00572	-0.0155	-0.01884	0.00517	0.085786	0.015689	-0.018	0.019328	-0.04294	-0.03941	0.000267	0.001717	0.008177	-0.00226	0.018721
52.5	0.074181	0.078761	0.049192	0.034967	0.166533	0.182812	0.112449	0.055525	0.077191	0.145018	0.002279	0.235722	0.168614	0.036424	0.007336	0.012157	0.061652	0.18355	0.107717	0.015839	0.024564	0.132354	0.073737	0.090734	0.073681	0.113337	0.138359	0.075455	0.035205	0.137178	0.038803	0.093392	0.01632	0.014672	-0.00131	0.010552	0.136451	0.09038	0.173868	0.057675	0.022185	0.072539	0.030276	-0.02098	0.014834	0.048843	0.043094	0.086675	0.039715
60	0.510321	0.363249	0.28339	0.29347	0.31964	0.269165	0.356278	0.349645	0.452849	0.353454	0.050329	0.434445	0.374872	0.110629	0.038774	0.121723	0.258735	0.288377	0.273569	0.147724	0.157433	0.249634	0.246244	0.357044	0.362863	0.305944	0.400644	0.341751	0.196739	0.365806	0.150728	0.371976	0.161825	0.125581	0.195135	0.264421	0.251079	0.197166	0.34362	0.228783	0.148105	0.204684	0.1727	0.213924	0.276284	0.18132	0.25001	0.186291	0.213919
70	0.930107	0.754868	0.705425	0.730754	0.715083	0.763716	0.744074	0.773875	0.80223	0.722176	0.8216	0.745579	0.652116	0.661301	0.606101	0.809215	0.667375	0.682513	0.739057	0.701958	0.722364	0.640627	0.719068	0.679682	0.671469	0.620443	0.724293	0.66687	0.641468	0.817283	0.663715	0.790319	0.583078	0.614691	0.652768	0.639277	0.454503	0.634768	0.703239	0.556181	0.522021	0.611729	0.479697	0.635622	0.545211	0.673036	0.730688	0.66317	0.682001
[truncated: 41 more columns]

[truncated: 30 more sheets: Fig2B, Fig2C, Fig2D, Fig2E, Fig.2F, Fig2H, Fig3_Legend, Fig3_1, Fig3_2, Fig3_3, Fig3_4, Fig3_5, Fig3_6, Fig4B, Fig4C, Fig4D, Fig4E, Fig4F, Fig4G, Fig4H …]
